# Supplementary material for: Value of Left Ventricular Indexed Ejection Time to Characterize the Severity of Aortic Stenosis
Source: J Clin Med. 2022 Mar 28;11(7):1877. doi: 10.3390/jcm11071877 (PMC9000205; doi:10.3390/jcm11071877)
Supplement: Supplementary file 1 [file jcm-11-01877-s001.zip]

Archive with 1 entries (1 files):
- jcm-1606456-supplementary.pdf
